# Supplementary material for: SARS-CoV-2 and Immunity: Natural Infection Compared with Vaccination
Source: Int J Mol Sci. 2022 Aug 11;23(16):8982. doi: 10.3390/ijms23168982 (PMC9409314; doi:10.3390/ijms23168982)
Supplement: Supplementary file 1 [file ijms-23-08982-s001.zip]

Archive with 1 entries (1 files):
- ijms-1862222-supplementary.pdf
